# Supplementary material for: Systemic Treatment with Erythropoietin Protects the Neurovascular Unit in a Rat Model of Retinal Neurodegeneration
Source: PLoS One. 2014 Jul 11;9(7):e102013. doi: 10.1371/journal.pone.0102013 (PMC4094460; doi:10.1371/journal.pone.0102013)
Supplement: Data S1 — The supporting data shows the raw counting of retinal morphology, neurodegeneration and the raw data of the taqman analysis. (XLSX) [file pone.0102013.s001.xlsx]

## Sheet: retinal morphology
control animal, heterozygous													heterozygous + EPO
Tier	AC	mig. PC	ROI Area	Kap Area	Kap Area %	EC Anzahl	PC Anzahl	E/mm2	P/mm2	E/P	mig. PC/mm²		Tier	AC	mig. PC	ROI Area	Kap Area	Kap Area %	EC Anzahl	PC Anzahl	E/mm2	P/mm2	E/P	mig. PC/mm²
935	0	0	23922.1	11855.2	49.5574	50	19	4217	1602	2.63158	0		870	2	0	23922.1	9990.58	41.7629	42	17	4203	1701	2.47059	0
	1	1	23922.1	12927.5	54.0399	61	24	4718	1856	2.54167	77.3333			0	0	23922.1	8276.96	34.5996	40	13	4832	1570	3.07692	0
	8	1	23922.1	9526.95	39.8249	38	15	3988	1574	2.53333	104.933			3	1	23922.1	8114.93	33.9223	36	12	4436	1478	3	123.167
	5	0	23922.1	8110.63	33.9043	41	14	5055	1726	2.92857	0			1	0	23922.1	10927	45.6774	47	19	4301	1738	2.47368	0
	2	0	23922.1	11142.1	46.5767	45	20	4038	1794	2.25	0			1	0	23922.1	11025.2	46.0879	43	19	3900	1723	2.26316	0
	0	0	23922.1	9040.68	37.7921	39	17	4313	1880	2.29412	0			0	0	23922.1	8881.35	37.1261	42	14	4729	1576	3	0
	3	2	23922.1	9642.86	40.3094	37	14	3837	1451	2.64286	207.286			2	0	23922.1	10265.5	42.9122	45	16	4383	1558	2.8125	0
	6	0	23922.1	10583.4	44.2412	32	14	3023	1322	2.28571	0			3	0	23922.1	10102.7	42.2317	50	18	4949	1781	2.77778	0
	0	0	23922.1	9281.62	38.7993	39	13	4201	1400	3	0			4	0	23922.1	9037.78	37.78	38	15	4204	1659	2.53333	0
	3	0	23922.1	10043.1	41.9823	44	25	4381	2489	1.76	0			2	1	23922.1	10027.2	41.9161	45	17	4487	1695	2.64706	99.7059
979	1	0	23922.1	10751.1	44.9422	52	25	4836	2325	2.08	0		978	2	1	23922.1	11894.3	49.7211	52	14	4371	1177	3.71429	84.0714
	3	0	23922.1	10154.5	42.4482	43	22	4234	2166	1.95455	0			0	0	23922.1	8265.87	34.5533	35	13	4234	1572	2.69231	0
	1	1	23922.1	9394.12	39.2696	42	22	4470	2341	1.90909	106.409			0	0	23922.1	12141.7	50.7553	42	18	3459	1482	2.33333	0
	2	0	23922.1	10732.4	44.8638	46	17	4286	1583	2.70588	0			1	0	23922.1	9012.03	37.6724	38	8	4216	887	4.75	0
	3	0	23922.1	9398.49	39.2879	42	17	4468	1808	2.47059	0			2	0	23922.1	9920.4	41.4696	43	17	4334	1713	2.52941	0
	0	0	23922.1	9877.7	41.2911	43	21	4353	2126	2.04762	0			0	0	23922.1	8467.41	35.3957	40	19	4723	2243	2.10526	0
	2	0	23922.1	8467.91	35.3978	41	18	4841	2125	2.27778	0			0	0	23922.1	9724.75	40.6517	48	17	4935	1748	2.82353	0
	8	0	23922.1	9765.24	40.821	35	19	3584	1945	1.84211	0			1	0	23922.1	9862.27	41.2265	38	12	3853	1216	3.16667	0
	1	0	23922.1	6651.38	27.8043	30	14	4510	2104	2.14286	0			3	0	23922.1	10836.3	45.2984	40	13	3691	1199	3.07692	0
	2	0	23922.1	9529.19	39.8342	34	16	3567	1679	2.125	0			2	0	23922.1	7492.42	31.3201	39	15	5205	2002	2.6	0
887	8	1	23922.1	11827.4	49.4413	45	21	3804	1775	2.14286	84.5238		974	2	0	23922.1	9470.16	39.5875	35	14	3695	1478	2.5	0
	3	1	23922.1	8963.52	37.4696	41	15	4574	1673	2.73333	111.533			5	0	23922.1	9440.96	39.4654	40	18	4236	1906	2.22222	0
	7	1	23922.1	9854.19	41.1928	49	20	4972	2029	2.45	101.45			1	0	23922.1	8709.52	36.4078	37	14	4248	1607	2.64286	0
	0	0	23922.1	7140.64	29.8495	38	16	5321	2240	2.375	0			2	0	23922.1	8925.67	37.3114	44	16	4929	1792	2.75	0
	3	0	23922.1	9893.76	41.3582	44	19	4447	1920	2.31579	0			3	0	23922.1	10698.6	44.7224	47	22	4393	2056	2.13636	0
	4	0	23922.1	8996.69	37.6083	32	15	3556	1667	2.13333	0			2	2	23922.1	8199.41	34.2754	35	17	4268	2073	2.05882	243.882
	0	0	23922.1	10025.7	41.9097	39	17	3890	1695	2.29412	0			0	0	23922.1	9982.47	41.729	39	21	3906	2103	1.85714	0
	5	0	23922.1	8218.97	34.3572	34	17	4136	2068	2	0			0	0	23922.1	7492.42	31.3201	39	15	5205	2002	2.6	0
	3	0	23922.1	6977.07	29.1658	34	12	4873	1719	2.83333	0			2	0	23922.1	8393.69	35.0876	38	15	4527	1787	2.53333	0
	2	2	23922.1	9267.81	38.7416	31	16	3344	1726	1.9375	215.75			0	0	23922.1	9027.68	37.7378	43	12	4763	1329	3.58333	0
861	2	0	23922.1	9919.92	41.4675	43	21	4334	2116	2.04762	0		975	3	0	23922.1	9879.26	41.2976	43	15	4352	1518	2.86667	0
	4	0	23922.1	6911.11	28.89	31	12	4485	1736	2.58333	0			0	1	23922.1	8939.56	37.3694	39	15	4362	1677	2.6	111.8
	4	0	23922.1	8414.3	35.1737	33	17	3921	2020	1.94118	0			2	1	23922.1	10117.4	42.293	41	15	4052	1482	2.73333	98.8
	2	0	23922.1	9408.97	39.3317	34	15	3613	1594	2.26667	0			2	0	23922.1	11347	47.4331	48	20	4230	1762	2.4	0
	3	2	23922.1	8883.98	37.1371	35	16	3939	1800	2.1875	225			0	0	23922.1	9775.45	40.8636	39	17	3989	1739	2.29412	0
	2	0	23922.1	9159	38.2867	36	14	3930	1528	2.57143	0			3	1	23922.1	8142.61	34.038	36	19	4421	2333	1.89474	122.789
	2	0	23922.1	10415.1	43.5374	44	18	4224	1728	2.44444	0			0	0	23922.1	9662.07	40.3897	53	24	5485	2483	2.20833	0
	0	0	23922.1	9913.49	41.4407	41	15	4135	1513	2.73333	0			0	0	23922.1	10670.6	44.6057	52	24	4873	2249	2.16667	0
	5	1	23922.1	9212.75	38.5114	34	13	3690	1411	2.61538	108.538			5	1	23922.1	10614.3	44.37	54	22	5087	2072	2.45455	94.1818
	2	1	23922.1	9228.41	38.5769	34	14	3684	1517	2.42857	108.357			0	0	23922.1	9848.33	41.1683	42	21	4264	2132	2	0
													860	0	0	23922.1	11435.2	47.8017	44	21	3847	1836	2.09524	0
	AC	mig. PC	EC/mm²	PC/mm²	E/P	mig.PC/mm²								2	1	23922.1	10148.2	42.4219	49	17	4828	1675	2.88235	98.5294
935	28	0.4	4177.1	1709.4	2.48678	38.9552								2	0	23922.1	9652.24	40.3486	51	18	5283	1864	2.83333	0
979	23	0.1	4314.9	2020.2	2.15555	10.6409								3	0	23922.1	11042.4	46.1597	49	25	4437	2264	1.96	0
887	35	0.5	4291.7	1851.2	2.32153	51.3257								0	1	23922.1	8554.66	35.7605	35	14	4091	1636	2.5	116.857
861	26	0.4	3995.5	1696.3	2.38195	44.1896								3	0	23922.1	10600.8	44.314	47	16	4433	1509	2.9375	0
														2	0	23922.1	9226.86	38.5704	41	18	4443	1950	2.27778	0
mean	28	0.35	4194.8	1819.28	2.33645	36.2779								3	0	23922.1	10022.1	41.8947	39	17	3891	1696	2.29412	0
SD	4.41588	0.15	126.34	130.944	0.12002	15.439								0	0	23922.1	9608.05	40.1639	36	15	3746	1561	2.4	0
														1	0	23922.1	9162.89	38.303	41	19	4474	2073	2.15789	0
													885	0	0	23922.1	11243.3	46.9995	38	17	3379	1512	2.23529	0
														2	1	23922.1	10100	42.2201	48	23	4752	2277	2.08696	99
														3	0	23922.1	9716.82	40.6185	41	20	4219	2058	2.05	0
														1	0	23922.1	11189.7	46.7756	51	20	4557	1787	2.55	0
														0	0	23922.1	9794.22	40.9421	46	18	4696	1837	2.55556	0
														0	0	23922.1	10236.3	42.7902	48	23	4689	2246	2.08696	0
														1	1	23922.1	7547.6	31.5507	37	14	4902	1854	2.64286	132.429
														0	2	23922.1	11060.8	46.2365	33	14	2983	1265	2.35714	180.714
														0	0	23922.1	10501.1	43.8971	53	22	5047	2095	2.40909	0
														1	1	23922.1	12268.7	51.286	42	22	3423	1793	1.90909	81.5
														AC	mig. PC	EC/mm²	PC/mm²	E/P	mig. PC/mm²
													870	18	0.2	4442.4	1647.9	2.7055	22.2873
													978	11	0.1	4302.1	1523.9	2.97917	8.40714
													974	17	0.2	4417	1813.3	2.48841	24.3882
													975	15	0.4	4511.5	1944.7	2.36184	42.7571
													860	16	0.2	4347.3	1806.4	2.43382	21.5387
													885	8	0.5	4264.7	1872.4	2.28829	49.3643
													mean	14.1667	0.266667	4380.83	1768.1	2.54284	28.1238
													SD	3.5316	0.137437	84.6391	141.219	0.234253	13.8168
control, homozygous													homozygous + EPO peptide
Tier	AC	mig. PC	ROI Area	Kap Area	Kap Area %	EC Anzahl	PC Anzahl	E/mm2	P/mm2	E/P	mig. PC/mm²		Tier	AC	mig. PC	ROI Area	Kap Area	Kap Area %	EC Anzahl	PC Anzahl	E/mm2	P/mm2	E/P	mig. PC/mm²
167	7	0	23922.1	12535.7	52.4023	46	27	3669	2153	1.7037	0		1399	2	0	23922.1	8118.19	33.9359	28	19	3449	2340	1.47368	0
	6	0	23922.1	9730.89	40.6774	38	19	3905	1952	2	0			0	1	23922.1	10205	42.6593	37	17	3625	1665	2.17647	97.9412
	4	1	23922.1	9728.75	40.6684	39	22	4008	2261	1.77273	102.773			3	0	23922.1	9574.94	40.0255	35	13	3655	1357	2.69231	0
	8	0	23922.1	10560.9	44.1469	38	18	3598	1704	2.11111	0			3	0	23922.1	9944.01	41.5682	40	16	4022	1609	2.5	0
	6	0	23922.1	9817.21	41.0382	41	18	4176	1833	2.27778	0			1	2	23922.1	10807.3	45.177	39	18	3608	1665	2.16667	185
	2	2	23922.1	5914.62	24.7245	31	18	5241	3043	1.72222	338.111			0	1	23922.1	8897.5	37.1936	36	14	4046	1573	2.57143	112.357
	10	0	23922.1	8472.64	35.4176	40	19	4721	2242	2.10526	0			2	1	23922.1	9300.15	38.8768	49	20	5268	2150	2.45	107.5
	7	0	23922.1	9513.28	39.7677	42	21	4414	2207	2	0			0	0	23922.1	8506.43	35.5588	36	18	4232	2116	2	0
	7	1	23922.1	9924.73	41.4877	44	19	4433	1914	2.31579	100.737			6	1	23922.1	10911.9	45.6143	43	20	3940	1832	2.15	91.6
	3	1	23922.1	9400.96	39.2982	34	16	3616	1701	2.125	106.312			2	0	23922.1	8070.64	33.7371	35	16	4336	1982	2.1875	0
1507	3	0	23922.1	9519.86	39.7952	39	19	4096	1995	2.05263	0		1402	0	0	23922.1	10642.3	44.4875	41	18	3852	1691	2.27778	0
	4	1	23922.1	10438.9	43.6369	42	21	4023	2011	2	95.7619			0	0	23922.1	11435.8	47.8045	39	18	3410	1573	2.16667	0
	5	0	23922.1	10970.1	45.8574	36	16	3281	1458	2.25	0			3	0	23922.1	9340.37	39.0449	40	17	4282	1820	2.35294	0
	4	1	23922.1	10035.3	41.95	41	16	4085	1594	2.5625	99.625			2	0	23922.1	8392.34	35.0819	49	20	5838	2383	2.45	0
	6	0	23922.1	9492.9	39.6825	38	25	4002	2633	1.52	0			2	0	23922.1	9417.32	39.3666	38	20	4035	2123	1.9	0
	3	1	23922.1	9443.43	39.4757	35	13	3706	1376	2.69231	105.846			0	0	23922.1	9027.24	37.7359	34	19	3766	2104	1.78947	0
	6	1	23922.1	10418.3	43.5511	39	17	3743	1631	2.29412	95.9412			0	0	23922.1	10723	44.8245	54	19	5035	1771	2.84211	0
	4	0	23922.1	7607.22	31.7999	37	15	4863	1971	2.46667	0			1	0	23922.1	10097.4	42.2095	41	13	4060	1287	3.15385	0
	5	0	23922.1	8620.06	36.0338	35	16	4060	1856	2.1875	0			2	0	23922.1	10642.7	44.4889	46	21	4322	1973	2.19048	0
	8	0	23922.1	9389.2	39.249	37	16	3940	1704	2.3125	0			4	0	23922.1	9426.11	39.4033	37	13	3925	1379	2.84615	0
1520	3	1	23922.1	7589.07	31.7241	30	14	3953	1844	2.14286	131.714		1403	0	0	23922.1	9309.78	38.917	38	17	4081	1826	2.23529	0
	1	2	23922.1	9014.33	37.682	33	15	3660	1664	2.2	221.867			0	0	23922.1	11934.1	49.8872	36	17	3016	1424	2.11765	0
	5	0	23922.1	8698.84	36.3632	32	13	3678	1494	2.46154	0			4	0	23922.1	10026.2	41.9119	35	15	3490	1496	2.33333	0
	4	0	23922.1	8943.35	37.3853	33	16	3689	1789	2.0625	0			2	0	23922.1	10680.3	44.646	39	15	3651	1404	2.6	0
	3	0	23922.1	11022.7	46.0773	40	14	3628	1270	2.85714	0			4	0	23922.1	7657.78	32.0113	31	16	4048	2089	1.9375	0
	3	0	23922.1	8432.66	35.2505	31	11	3676	1304	2.81818	0			2	0	23922.1	7621.65	31.8603	34	15	4460	1968	2.26667	0
	4	0	23922.1	10178.7	42.5495	38	18	3733	1768	2.11111	0			3	1	23922.1	9466.67	39.5729	44	16	4647	1690	2.75	105.625
	5	1	23922.1	8778.58	36.6965	39	15	4442	1708	2.6	113.867			0	0	23922.1	9613.37	40.1861	35	18	3640	1872	1.94444	0
	2	1	23922.1	8251.98	34.4952	30	13	3635	1575	2.30769	121.154			1	0	23922.1	9813.27	41.0217	47	20	4789	2038	2.35	0
	3	0	23922.1	10109.5	42.2602	35	13	3462	1285	2.69231	0			0	0	23922.1	9247.3	38.6558	30	13	3244	1405	2.30769	0
1493	6	0	23922.1	10767	45.0087	39	20	3622	1857	1.95	0		1400	2	0	23922.1	10301.3	43.0618	35	17	3397	1650	2.05882	0
	6	1	23922.1	9514.4	39.7724	28	10	2942	1051	2.8	105.1			0	0	23922.1	10593.7	44.2841	46	26	4342	2454	1.76923	0
	5	0	23922.1	10364.7	43.3267	40	18	3859	1736	2.22222	0			0	0	23922.1	7321.84	30.607	32	12	4370	1638	2.66667	0
	1	1	23922.1	10913.3	45.62	42	18	3848	1649	2.33333	91.6111			4	0	23922.1	8957.09	37.4427	37	20	4130	2232	1.85	0
	8	0	23922.1	11575.3	48.3874	43	22	3714	1900	1.95455	0			0	0	23922.1	10565.7	44.167	32	17	3028	1608	1.88235	0
	7	0	23922.1	9589.82	40.0877	40	14	4171	1459	2.85714	0			6	1	23922.1	8694.62	36.3455	31	15	3565	1725	2.06667	115
	1	0	23922.1	8842.61	36.9642	28	12	3166	1357	2.33333	0			0	1	23922.1	7302.1	30.5245	35	11	4793	1506	3.18182	136.909
	2	0	23922.1	10230.9	42.7674	35	18	3421	1759	1.94444	0			0	0	23922.1	9922.42	41.478	37	16	3728	1612	2.3125	0
	3	0	23922.1	10923.8	45.6638	36	15	3295	1373	2.4	0			4	0	23922.1	8969.36	37.494	35	18	3902	2006	1.94444	0
	4	1	23922.1	10625.7	44.418	44	16	4140	1505	2.75	94.0625			2	0	23922.1	9056.58	37.8586	35	15	3864	1656	2.33333	0
1498	4	0	23922.1	8765.77	36.6429	27	14	3080	1597	1.92857	0
	6	1	23922.1	11076.5	46.3023	40	18	3611	1625	2.22222	90.2778			AC	mig. PC	EC/mm²	PC/mm²	E/P	mig.PC/mm²
	6	0	23922.1	9429.83	39.4189	33	16	3499	1696	2.0625	0		9351399	19	0.6	4018.1	1828.9	2.23681	59.4398
	3	0	23922.1	9182.25	38.3839	31	14	3376	1524	2.21429	0		1402	14	0	4252.5	1810.4	2.39694	0
	5	2	23922.1	9249.7	38.6659	33	15	3567	1621	2.2	216.133		1403	16	0.1	3906.6	1721.2	2.28426	10.5625
	4	1	23922.1	10076.4	42.1216	39	17	3870	1687	2.29412	99.2353		1400	18	0.2	3911.9	1808.7	2.20658	25.1909
	6	0	23922.1	9741.37	40.7212	41	18	4208	1847	2.27778	0
	3	0	23922.1	9683.91	40.481	28	19	2891	1962	1.47368	0		mean	16.75	0.225	4022.28	1792.3	2.28115	23.7983
	4	0	23922.1	8606.66	35.9778	34	15	3950	1742	2.26667	0		SD	1.92029	0.227761	140.164	41.8071	0.072361	22.4377
	3	0	23922.1	8067.4	33.7236	29	18	3594	2231	1.61111	0
	AC	mig. PC	EC/mm²	PC/mm²	E/P	mig.PC/mm²
167	60	0.5	4178.1	2101	2.01336	64.7933
1507	48	0.4	3979.9	1822.9	2.23382	39.7174
1520	33	0.5	3755.6	1570.1	2.42533	58.8601
1493	43	0.3	3617.8	1564.6	2.3545	29.0774
1498	44	0.4	3564.6	1753.2	2.05509	40.5646
mean	45.6	0.42	3819.2	1762.36	2.21642	46.6026
SD	8.73155	0.0748331	229.809	197.23	0.161415	13.2072

## Sheet: neurodegeneration
peripheral
	total	GCL	IPL	INL	OPL	ONL	PR
SD ø EPO	129.444	12.9167	21.1667	21.5278	5.72222	41.7222	26.8611
SD+EPO	126.278	12.9167	21.7222	20.1667	5.41667	40.3333	26.5
PKD ø EPO	110.9	10.9667	21.0667	21.7333	5.53333	31.0333	21.6333
PKD+EPO	109.708	11.7917	20.5417	20.7917	6.125	30.875	21.4167
STABW
	21.5863	2.97009	4.95407	4.06016	1.1859	6.14404	6.56028
	15.1103	2.56766	4.46965	3.1305	1.18019	5.57033	5.40106
	10.6653	2.42804	3.50304	2.37709	1.07425	4.74511	3.88173
	13.9299	2.66995	4.4622	3.03572	1.1156	3.44286	3.59851
central
	Total	GCL	IPL	INL	OPL	ONL	PR
SD ø EPO	145	16.75	25	24.5833	5.75	45.4167	28.3333
SD+EPO	138.639	15.5556	24.6111	21.6944	5.88889	43.0833	28.5
PKD ø EPO	124.833	16.3333	24.4333	24.5667	5.7	32.5667	22.3667
PKD+EPO	138	16.875	26.0833	26.4167	6.79167	36.5417	28.1667
STABW
	17.2063	3.48364	3.87667	2.92159	1.07902	5.52591	6.63325
	26.2049	3.90929	5.5512	4.1598	1.42984	8.1359	7.02038
	18.6715	6.02485	4.73201	3.58813	1.05536	4.60647	5.28813
	19.4377	5.03304	6.25485	3.2958	0.977093	4.39347	6.336

## Sheet: cell counting
					Peripheral													Central
	GCL				INL				ONL					GCL				INL				ONL
SD	SD+EPO	PKD	PKD+EPO	SD	SD+EPO	PKD	PKD+EPO	SD	SD+EPO	PKD	PKD+EPO		SD	SD+EPO	PKD	PKD+EPO	SD	SD+EPO	PKD	PKD+EPO	SD	SD+EPO	PKD	PKD+EPO
18	10	23	16	27	24	37	38	52	45	28	57		14	18	22	21	34	30	37	42	56	45	44	49
23	14	24	22	29	19	33	36	58	53	37	53		24	22	21	30	32	33	40	37	55	53	32	53
26	18	14	19	28	21	29	34	60	47	37	54		30	26	27	21	32	30	42	33	61	47	35	51
14	17	17	22	25	24	36	27	46	54	35	52		24	24	25	27	31	31	32	36	45	54	33	48
7	20	23	20	28	25	31	29	39	50	37	49		18	23	23	26	30	33	35	39	54	50	35	49
9	20	23	14	27	26	35	34	45	44	35	52		25	26	25	20	29	32	38	44	56	44	32	50
18	15	24	21	34	23	38	31	55	50	52	40		20	23	35	31	43	25	42	39	66	50	52	41
19	20	25	18	37	22	35	35	67	48	44	43		25	18	32	28	44	33	46	40	66	48	50	36
21	19	19		41	22	32	33	58	44	55	37		33	22	50		43	27	46	39	65	44	57	41
16	24	19		31	26	40	41	48	47	57	43		37	27	37		40	29	40	37	58	47	63	47
16	21			33	28	38	36	49	50	63	46		23	20			33	25	47	34	53	50	59	47
15	12			33	28	36	36	54	50	63	36		28	29			37	27	45	37	54	50	58	38
				20	29	44	34	42	52	53	36						35	37	47	35	53	52	48	46
				25	28	37	30	42	55	52	31						33	45	36	43	52	55	49	56
				21	35	40	28	45	72	52	39						31	38	40	48	48	72	51	48
				26	38	35	36	45	77	36	39						30	45	36	37	52	77	43	48
				27	35	29	27	43	78	40	38						27	50	43	45	51	78	51	45
				26	38	39	30	50	93	39	37						39	52	45	45	57	93	49	52
				33	33	42	39	54	63	48	48						27	36	32	59	60	63	37	71
				31	36	47	42	51	68	42	53						35	28	32	62	64	68	35	64
				33	36	40	47	48	73	47	58						37	28	34	52	52	73	38	60
				33	30	46	38	54	59	54	44						37	33	41	47	55	59	53	61
				33	31	43	39	53	57	57	51						39	32	48	43	55	57	60	62
				35	39	47	37	52	58	62	50						40	28	49	42	58	58	49	52
				36	32	37		61	53	46							38	37	63		57	53	66
				32	31	48		60	53	50							40	34	59		58	53	53
				35	33	56		74	67	56							39	33	55		64	67	59
				32	41	37		53	57	47							36	39	51		55	57	47
				33	37	39		62	59	46							34	41	45		51	59	57
				27	34	37		50	56	39							35	40	43		55	56	42
				30	29			55	56								38	27			64	56
				35	28			58	59								38	29			60	59
				34	28			57	61								41	33			65	61
				37	33			56	65								36	36			63	65
				34	33			55	59								41	42			64	59
				29	31			49	59								38	42			58	59

## Sheet: taqman
	CD74	Cntf	bFgf
He	0.808321	0.564091	1.54756
	0.645281	0.882091	1.67018
	1.11961	0.988971	1.47939
	0.751581	1.1599
He + EPO	0.263888	0.606677	0.26334
	0.244516	0.46458	0.673617
	0.309498	0.529976	1.05702
	0.271307	0.716481
Ho	0.236187	0.377356	0.447513
	0.736113	0.613017	1.10957
	0.552099	0.857971	0.870551
	0.677362	0.894405	0.673617
Ho + Epopeptid	0.350625	0.475989	0.445964
	0.204192	1.17202	0.386891
	0.643049	1.40347	0.408951
	0.204192	0.566049	0.955945
